# Supplementary material for: Oil/Water Biphasic Solvent System for the Eco-Extraction and Cosmetic Formulation of Bixa orellana L
Source: Plants (Basel). 2024 Jul 15;13(14):1940. doi: 10.3390/plants13141940 (PMC11280842; doi:10.3390/plants13141940)
Supplement: Supplementary file 1 [file plants-13-01940-s001.zip]

Archive with 1 entries (1 files):
- plants-3063607-supplementary.pdf
